# Supplementary material for: Chromosome Architecture and Gene Content of the Emergent Pathogen Acinetobacter haemolyticus
Source: Front Microbiol. 2020 May 25;11:926. doi: 10.3389/fmicb.2020.00926 (PMC7326120; doi:10.3389/fmicb.2020.00926)
Supplement: Supplementary file 11 [file Table_1.xlsx]

## Sheet: suppl_metadata
Supplementary Table 1. Assembly status, Biosample, SRA number, plasmid count, antibiotic resistance genes, sequencing technology and assembly statistics of A. haemolyticus genomes analyzed in this work.
Notes	Strain	Biosample	SRA accession numbers (Illumina, PacBio); only Mexican strains	Plasmids; only finished genomes	Antibiotic resistance genes	Sequencing technology	Genome coverage	N50	Total No. contigs	Ave. contig length	Total assembly length
Mexican strains, finished
	INNSZ174	SAMN09927969	SRR10672502, SRR10672475	3	AAC(6')-Ig; OXA-214	Illumina MiSeq; PacBio RSII	259	3535442	4	889644	3558578
	11616	SAMN09927968	SRR10672503, SRR10672474	6 (5 complete, 1 partial)	AAC(6')-Ig;OXA-214	Illumina HiSeq; PacBio RSII	483	3493479	7	516461	3615227
	AN43	SAMN09927974	SRR10672464, SRR10672473	2 (1 complete, 1 partial)	AAC(6')-Ig; OXA-215	Illumina MiSeq; PacBio RSII	220	3579705	3	1223315	3669945
	AN54	SAMN08707400	SRR10672476, SRR10672472	5 (3 complete, 2 partial)	AAC(6')-Ig; APH(3')-VI; NDM-1; OXA-214	Illumina MiSeq; PacBio RSII	140	3600228	6	613512	3681073
	AN59	SAMN09927975	SRR10672463, SRR10672471	3	AAC(6')-Ig; OXA-215	Illumina MiSeq; PacBio RSII	296	3597062	4	923745	3694983
	2126ch	SAMN09927970	SRR10672489, SRR10672470	6	AAC(6')-Ig; OXA-214	Illumina MiSeq; PacBio Sequel	86	3550511	7	524332	3670325
	5227	SAMN09927971	SRR10672478, SRR10672469	2	AAC(6')-Ig; OXA-214	Illumina MiSeq; PacBio Sequel	72	3666573	3	1228355	3685065
	AN3	SAMN09927972	SRR10672467, SRR10672468	3	AAC(6')-Ig; OXA-214	Illumina MiSeq; PacBio Sequel	95	3666573	3	1228355	3685065
	AN4	SAMN09927973	SRR10672465, SRR10672466	4	AAC(6')-Ig; OXA-214	Illumina MiSeq; PacBio Sequel	104	3547241	5	734880	3674400
NCBI’s strains, finished
	TJS01	SAMN06166709		2	AAC(6')-Ig; OXA-214	PacBio	300	3442728	3	1179612	3538838
	XH900	SAMN06066183		1	AAC(6')-Ig; OXA-214	PacBio RSII	50	3267348	2	1661023	3322046
	HW-2A	SAMN09630388		0	AAC(6')-Ig; OXA-214	ABI3730	12	3441166	1	3441166	3441166
	sz1652	SAMN09767503		2	AAC(6')-Ig; APH(3'')-Ib; APH(6)-Id; mphD; msrE; NDM-1; OXA-214; sul2; tet(39)	PacBio RS; Illumina	130	3474810	3	1196061	3588183
Mexican strains, draft
	2227	SAMN13526509	SRR10672499		AAC(6')-Ig; aadA16; OXA-214; TEM-116	Illumina MiSeq	56.5754	42641	172	19796	3405039
	3275	SAMN13526510	SRR10672498		AAC(6')-Ig; OXA-214; TEM-116	Illumina MiSeq	73.7335	37870	186	18290	3401998
	3281	SAMN13526511	SRR10672501		AAC(6')-Ig; OXA-214; TEM-116	Illumina MiSeq	52.6576	47150	191	18197	3475633
	5439	SAMN13526512	SRR10672500		AAC(6')-Ig; OXA-214	Illumina MiSeq	258.5	44658	158	21861	3454131
	10633	SAMN13526513	SRR10672497		AAC(6')-Ig; OXA-214	Illumina MiSeq	97.9202	38851	270	13089	3534061
	11650	SAMN13526514	SRR10672496		AAC(6')-Ig; OXA-214	Illumina MiSeq	77.9433	49199	158	21672	3424285
	11652	SAMN13526515	SRR10672495		AAC(6')-Ig; APH(3')-VIa; OXA-214; OXA-239	Illumina MiSeq	282.962	34491	207	17183	3556925
	11654	SAMN13526516	SRR10672494		AAC(6')-Ig; OXA-214	Illumina MiSeq	246	26587	308	11471	3533276
	11658	SAMN13526517	SRR10672493		AAC(6')-Ig; OXA-214	Illumina MiSeq	68.6599	39246	198	17675	3499839
	978H	SAMN13526518	SRR10672492		AAC(6')-Ig; OXA-214; TEM-116	Illumina MiSeq	113.891	37441	235	15008	3526932
	AN10	SAMN13526519	SRR10672491		AAC(6')-Ig; OXA-214; TEM-116	Illumina MiSeq	58.9997	52937	158	21842	3451094
	AN11	SAMN13526520	SRR10672490		AAC(6')-Ig; OXA-214; TEM-116	Illumina MiSeq	82.9347	30358	265	13285	3520609
	AN13	SAMN13526521	SRR10672488		AAC(6')-Ig; OXA-214; TEM-116	Illumina MiSeq	71.0405	29540	290	12434	3605936
	AN20	SAMN13526522	SRR10672487		AAC(6')-Ig; OXA-214; TEM-116	Illumina MiSeq	115.024	57582	144	24231	3489373
	AN27	SAMN13526523	SRR10672486		AAC(6')-Ig; OXA-214; TEM-116	Illumina MiSeq	63.3021	36694	192	18183	3491294
	AN34	SAMN13526524	SRR10672485		AAC(6')-Ig; OXA-214; TEM-116	Illumina MiSeq	81.4988	59074	146	24217	3535692
	AN44	SAMN13526525	SRR10672484		AAC(6')-Ig; OXA-214; TEM-116	Illumina MiSeq	59.0684	29987	288	12751	3672374
	AN5	SAMN13526526	SRR10672483		AAC(6')-Ig; OXA-214; TEM-116	Illumina MiSeq	51.2712	31131	232	15194	3525019
	AN60	SAMN13526527	SRR10672482		AAC(6')-Ig; OXA-215; TEM-116	Illumina MiSeq	82.7707	55747	160	21484	3437461
	AN61	SAMN13526528	SRR10672481		AAC(6')-Ig; OXA-214; TEM-116	Illumina MiSeq	77.0369	66093	121	27719	3354078
	AN63	SAMN13526529	SRR10672480		AAC(6')-Ig; OXA-214; TEM-116	Illumina MiSeq	99.3362	74203	106	30801	3264943
	AN7	SAMN13526530	SRR10672479		AAC(6')-Ig; OXA-214; TEM-116	Illumina MiSeq	107.617	100575	87	37706	3280429
	DIV33	SAMN13526531	SRR10672477		AAC(6')-Ig; OXA-214; TEM-116	Illumina MiSeq	101.966	31065	218	16293	3551945
NCBI’s strains, draft
	ATCC 19194	SAMN00113594			APH(3'')-Ib; APH(6)-Id; OXA-214	454	21.7	3565973	61	60904	3715198
	ATCC 27244	SAMN00000625			AAC(6')-Ig; OXA-214	454; ABI; Solexa/Illumina	11	215675	95	52747	3428593
	CIP 64.3 T	SAMN01828153			AAC(6')-Ig; OXA-214	Illumina	71	371817	15	234205	3513082
	NIPH 261	SAMN01828152			AAC(6')-Ig; OXA-214	Illumina	84	2228106	7	504465	3531257
	KCRI-348C	SAMEA4646222			AAC(6')-Ig; OXA-215	NA	NA	156290	75	51434	3291819
	NCTC 10305	SAMEA4504056			AAC(6')-Ig; OXA-214	PacBio RS	100	3531042	6	599706	3598237
	NCTC 10306	SAMEA80458168			AAC(6')-Ig; OXA-214	PacBio RS	100	3436432	4	892334	3569338
	NCTC 12155	SAMEA104338362			AAC(6')-Ig; OXA-214	PacBio RS	100	378851	32	112786	3609165
