# Supplementary material for: Chromosome Architecture and Gene Content of the Emergent Pathogen Acinetobacter haemolyticus
Source: Front Microbiol. 2020 May 25;11:926. doi: 10.3389/fmicb.2020.00926 (PMC7326120; doi:10.3389/fmicb.2020.00926)
Supplement: Supplementary file 12 [file Table_2.xlsx]

## Sheet: ANIm_percentage_identity
Supplementary Table 2. ANIm values
	JKSF06	VE-C3	10633	11616	11650	11652	11654	11658	2126ch	2227	3275	3281	5227	5439	978H	AN10	AN11	AN13	AN20	AN27	AN34	AN3	AN43	AN44	AN4	AN54	AN59	AN5	AN60	AN61	AN63	AN7	ATCC_19194	ATCC_27244	CIP_64.3	DIV33	HW-2A	INNSZ174	KCRI-348C	KCRI-45	MTCC_9819	NBRC_109758	NCTC10305	NCTC10306	NCTC12155	NIPH_261	sz1652	TG19599	TG19602
JKSF06	1	0.970582	0.847782	0.846676	0.847128	0.847471	0.847727	0.847453	0.847831	0.8477	0.848092	0.846795	0.848117	0.847462	0.847676	0.849081	0.84801	0.84825	0.848537	0.84736	0.849278	0.848115	0.849146	0.847802	0.847386	0.84721	0.849168	0.847605	0.848327	0.848659	0.848517	0.84837	0.848144	0.847795	0.847233	0.847726	0.848954	0.846326	0.847802	0.848555	0.847275	0.847201	0.847239	0.847298	0.847604	0.848581	0.847408	0.847182	0.847262
VE-C3	0.970582	1	0.851106	0.854133	0.853393	0.853243	0.857046	0.851884	0.858074	0.852022	0.853079	0.853135	0.851685	0.853842	0.851133	0.854375	0.856194	0.85387	0.854887	0.856326	0.853459	0.852983	0.856065	0.855076	0.854703	0.851686	0.855911	0.851975	0.855971	0.852507	0.85171	0.851518	0.849903	0.849579	0.849876	0.856388	0.848491	0.850567	0.849612	0.852032	0.848783	0.848398	0.849683	0.855052	0.850014	0.851538	0.849609	0.848819	0.853703
10633	0.847782	0.851106	1	0.9862	0.987361	0.989516	0.987473	0.984882	0.992885	0.986255	0.978872	0.986249	0.996213	0.988027	0.997288	0.979842	0.997053	0.995988	0.977594	0.98675	0.978895	0.979378	0.983824	0.999837	0.990023	0.987824	0.983862	0.993084	0.978827	0.978264	0.97794	0.978777	0.98068	0.990075	0.981341	0.990975	0.979842	0.986743	0.925367	0.856778	0.981497	0.981461	0.981503	0.985749	0.981361	0.984702	0.979731	0.981579	0.986758
11616	0.846676	0.854133	0.9862	1	0.990779	0.990558	0.981582	0.99181	0.98762	0.991129	0.982256	0.999954	0.985865	0.990412	0.987094	0.979939	0.986519	0.985378	0.978684	0.991842	0.978793	0.979144	0.98345	0.986114	0.990744	0.991848	0.983372	0.98604	0.978479	0.978859	0.978499	0.978728	0.979364	0.98541	0.983837	0.989963	0.979365	0.993085	0.925262	0.85326	0.98376	0.983758	0.983907	0.981526	0.983981	0.984099	0.978876	0.983809	0.98018
11650	0.847128	0.853393	0.987361	0.990779	1	0.992403	0.982558	0.988114	0.9891	0.988454	0.981038	0.990716	0.987317	0.989511	0.987722	0.977976	0.98837	0.987021	0.977696	0.988476	0.97768	0.97882	0.985289	0.987361	0.993086	0.988118	0.985392	0.987316	0.977767	0.977568	0.977634	0.978219	0.980271	0.98851	0.98435	0.986394	0.979613	0.992582	0.924966	0.852547	0.984252	0.984288	0.984411	0.980952	0.98435	0.9856	0.979715	0.984304	0.980469
11652	0.847471	0.853243	0.989516	0.990558	0.992403	1	0.984746	0.989531	0.992343	0.989317	0.980541	0.99074	0.989845	0.990435	0.989829	0.979451	0.99056	0.98934	0.977373	0.988793	0.978423	0.979204	0.984049	0.989609	0.99709	0.989859	0.984029	0.989943	0.978693	0.977566	0.977887	0.978742	0.979234	0.991588	0.983502	0.988991	0.979129	0.991833	0.924194	0.852059	0.983582	0.983561	0.983517	0.983093	0.98341	0.985016	0.979186	0.983667	0.9826
11654	0.847727	0.857046	0.987473	0.981582	0.982558	0.984746	1	0.981654	0.987948	0.981685	0.976978	0.981505	0.987331	0.982556	0.987553	0.977319	0.987872	0.986786	0.976242	0.983574	0.977216	0.977083	0.979802	0.987167	0.984856	0.983066	0.979823	0.987575	0.97719	0.97617	0.976629	0.976715	0.979256	0.984589	0.98146	0.987652	0.97924	0.982271	0.925635	0.856572	0.981419	0.98145	0.981311	0.985558	0.981367	0.980455	0.978415	0.981463	0.987587
11658	0.847453	0.851884	0.984882	0.99181	0.988114	0.989531	0.981654	1	0.986488	0.99226	0.98236	0.991733	0.984613	0.992381	0.985183	0.981196	0.985504	0.984301	0.981992	0.993393	0.980407	0.97981	0.982775	0.985016	0.987722	0.993752	0.982787	0.98511	0.979776	0.981348	0.979219	0.979284	0.978493	0.98542	0.980058	0.989679	0.978579	0.986544	0.925483	0.856783	0.979967	0.980156	0.980019	0.981457	0.980005	0.983766	0.978352	0.979911	0.979719
2126ch	0.847831	0.858074	0.992885	0.98762	0.9891	0.992343	0.987948	0.986488	1	0.98662	0.97998	0.987584	0.992991	0.988449	0.993006	0.979209	0.993674	0.992971	0.978006	0.987493	0.978896	0.978963	0.986085	0.992264	0.992191	0.987999	0.985966	0.994372	0.978094	0.978153	0.977786	0.978199	0.979774	0.990048	0.982328	0.991934	0.979943	0.988658	0.925194	0.85626	0.982252	0.982364	0.982411	0.98519	0.98235	0.986999	0.979537	0.982408	0.98587
2227	0.8477	0.852022	0.986255	0.991129	0.988454	0.989317	0.981685	0.99226	0.98662	1	0.98416	0.991041	0.985557	0.995073	0.987032	0.980226	0.986644	0.985861	0.978717	0.992956	0.978887	0.979222	0.982765	0.986112	0.988976	0.995407	0.982856	0.985705	0.979179	0.978915	0.97854	0.978341	0.977773	0.985735	0.97922	0.989766	0.977869	0.986624	0.925104	0.855681	0.979288	0.979443	0.979311	0.981376	0.979248	0.982665	0.977335	0.979375	0.979592
3275	0.848092	0.853079	0.978872	0.982256	0.981038	0.980541	0.976978	0.98236	0.97998	0.98416	1	0.982272	0.979267	0.983193	0.979002	0.978052	0.979632	0.978425	0.978428	0.981891	0.979038	0.978294	0.979339	0.979117	0.980175	0.983768	0.97936	0.979811	0.978226	0.978107	0.978513	0.978487	0.975749	0.979471	0.977081	0.980045	0.976574	0.98056	0.92496	0.853649	0.977248	0.977174	0.977131	0.97888	0.977096	0.978819	0.975621	0.977327	0.97711
3281	0.846795	0.853135	0.986249	0.999954	0.990716	0.99074	0.981505	0.991733	0.987584	0.991041	0.982272	1	0.985824	0.990417	0.987097	0.980016	0.986694	0.98554	0.978794	0.991862	0.978936	0.979059	0.983367	0.986194	0.990561	0.991675	0.983332	0.986031	0.978753	0.978919	0.978625	0.978907	0.979354	0.985299	0.983745	0.990017	0.979307	0.993073	0.925192	0.853766	0.983805	0.983822	0.983757	0.981349	0.983784	0.984138	0.978962	0.983785	0.980187
5227	0.848117	0.851685	0.996213	0.985865	0.987317	0.989845	0.987331	0.984613	0.992991	0.985557	0.979267	0.985824	1	0.987623	0.99595	0.979007	0.996272	0.995144	0.977384	0.98638	0.978066	0.978901	0.984047	0.996032	0.990179	0.987473	0.984043	0.994179	0.978021	0.978102	0.977608	0.978335	0.980797	0.990035	0.981698	0.990458	0.980004	0.987719	0.925167	0.856519	0.981802	0.98177	0.981854	0.985761	0.981663	0.984549	0.979545	0.981815	0.987007
5439	0.847462	0.853842	0.988027	0.990412	0.989511	0.990435	0.982556	0.992381	0.988449	0.995073	0.983193	0.990417	0.987623	1	0.987936	0.97968	0.988912	0.9877	0.978592	0.993569	0.978518	0.979214	0.984192	0.987812	0.990799	0.997362	0.984218	0.987858	0.978847	0.978618	0.978636	0.978462	0.979098	0.988012	0.981	0.989887	0.978975	0.988148	0.925363	0.857169	0.980903	0.981215	0.98114	0.983496	0.981011	0.984591	0.97865	0.981124	0.981502
978H	0.847676	0.851133	0.997288	0.987094	0.987722	0.989829	0.987553	0.985183	0.993006	0.987032	0.979002	0.987097	0.99595	0.987936	1	0.979254	0.996779	0.995538	0.977536	0.987047	0.978551	0.97887	0.983558	0.997149	0.990504	0.988257	0.983574	0.991708	0.978152	0.97832	0.977779	0.978393	0.980214	0.989245	0.981043	0.991443	0.97956	0.98629	0.925296	0.857446	0.981141	0.981093	0.981031	0.986978	0.980946	0.984308	0.97924	0.981108	0.986094
AN10	0.849081	0.854375	0.979842	0.979939	0.977976	0.979451	0.977319	0.981196	0.979209	0.980226	0.978052	0.980016	0.979007	0.97968	0.979254	1	0.979533	0.978176	0.992543	0.980324	0.99184	0.991166	0.979225	0.979591	0.979331	0.980217	0.979215	0.978816	0.991581	0.992337	0.990649	0.990898	0.975821	0.977678	0.976924	0.979621	0.975118	0.979105	0.92445	0.852154	0.976952	0.977016	0.976928	0.977728	0.977005	0.979394	0.976083	0.977085	0.97665
AN11	0.84801	0.856194	0.997053	0.986519	0.98837	0.99056	0.987872	0.985504	0.993674	0.986644	0.979632	0.986694	0.996272	0.988912	0.996779	0.979533	1	0.998113	0.97824	0.987453	0.978836	0.979133	0.985215	0.996672	0.990723	0.988343	0.985223	0.992456	0.978704	0.978313	0.978588	0.978808	0.980429	0.990132	0.981798	0.99138	0.979908	0.987395	0.925404	0.85758	0.981935	0.981797	0.981803	0.985893	0.981676	0.98642	0.979663	0.981969	0.985832
AN13	0.84825	0.85387	0.995988	0.985378	0.987021	0.98934	0.986786	0.984301	0.992971	0.985861	0.978425	0.98554	0.995144	0.9877	0.995538	0.978176	0.998113	1	0.976773	0.986267	0.977584	0.977453	0.984464	0.996002	0.989706	0.98732	0.984448	0.991637	0.977181	0.976821	0.97696	0.977822	0.979383	0.988958	0.980648	0.990267	0.97878	0.986284	0.924931	0.858443	0.980694	0.980753	0.980682	0.984938	0.980673	0.985282	0.978292	0.980779	0.985007
AN20	0.848537	0.854887	0.977594	0.978684	0.977696	0.977373	0.976242	0.981992	0.978006	0.978717	0.978428	0.978794	0.977384	0.978592	0.977536	0.992543	0.97824	0.976773	1	0.980307	0.991853	0.990518	0.979165	0.977744	0.977582	0.97913	0.979199	0.977829	0.988668	0.995289	0.989024	0.990654	0.975149	0.977049	0.976248	0.978503	0.975565	0.978117	0.925016	0.855216	0.976249	0.976308	0.976223	0.976878	0.976193	0.978245	0.975877	0.976388	0.97555
AN27	0.84736	0.856326	0.98675	0.991842	0.988476	0.988793	0.983574	0.993393	0.987493	0.992956	0.981891	0.991862	0.98638	0.993569	0.987047	0.980324	0.987453	0.986267	0.980307	1	0.980878	0.979902	0.981805	0.986463	0.989043	0.994678	0.981784	0.986391	0.980396	0.980334	0.979822	0.979431	0.977505	0.986657	0.97931	0.991214	0.978197	0.985537	0.925448	0.855393	0.979214	0.979338	0.97925	0.982912	0.979242	0.982808	0.977602	0.979138	0.9805
AN34	0.849278	0.853459	0.978895	0.978793	0.97768	0.978423	0.977216	0.980407	0.978896	0.978887	0.979038	0.978936	0.978066	0.978518	0.978551	0.99184	0.978836	0.977584	0.991853	0.980878	1	0.989694	0.97857	0.978784	0.97839	0.978979	0.978577	0.978872	0.990245	0.993081	0.989356	0.98978	0.97537	0.977582	0.975985	0.979375	0.974691	0.97807	0.924449	0.853424	0.975897	0.976047	0.975837	0.977128	0.976027	0.978584	0.975118	0.976082	0.976772
AN3	0.848115	0.852983	0.979378	0.979144	0.97882	0.979204	0.977083	0.97981	0.978963	0.979222	0.978294	0.979059	0.978901	0.979214	0.97887	0.991166	0.979133	0.977453	0.990518	0.979902	0.989694	1	0.979846	0.979218	0.979209	0.979689	0.979835	0.979326	0.992408	0.990884	0.994337	0.997768	0.975984	0.978714	0.977053	0.979405	0.975175	0.978853	0.924638	0.85278	0.976969	0.97703	0.977122	0.977898	0.977075	0.979265	0.975765	0.976996	0.976302
AN43	0.849146	0.856065	0.983824	0.98345	0.985289	0.984049	0.979802	0.982775	0.986085	0.982765	0.979339	0.983367	0.984047	0.984192	0.983558	0.979225	0.985215	0.984464	0.979165	0.981805	0.97857	0.979846	1	0.984314	0.984062	0.983414	0.9999	0.984541	0.979027	0.979616	0.978774	0.979149	0.980051	0.983154	0.980718	0.984281	0.979621	0.984884	0.92484	0.855704	0.98077	0.980844	0.980782	0.979856	0.980771	0.994411	0.97895	0.980833	0.979546
AN44	0.847802	0.855076	0.999837	0.986114	0.987361	0.989609	0.987167	0.985016	0.992264	0.986112	0.979117	0.986194	0.996032	0.987812	0.997149	0.979591	0.996672	0.996002	0.977744	0.986463	0.978784	0.979218	0.984314	1	0.990002	0.987844	0.984298	0.992925	0.978668	0.977941	0.977748	0.978916	0.980346	0.989849	0.981387	0.990583	0.979943	0.986644	0.925367	0.856891	0.981464	0.981463	0.981425	0.985764	0.981374	0.984419	0.97964	0.981386	0.986631
AN4	0.847386	0.854703	0.990023	0.990744	0.993086	0.99709	0.984856	0.987722	0.992191	0.988976	0.980175	0.990561	0.990179	0.990799	0.990504	0.979331	0.990723	0.989706	0.977582	0.989043	0.97839	0.979209	0.984062	0.990002	1	0.989337	0.984062	0.989949	0.97836	0.97763	0.977737	0.97875	0.979682	0.991186	0.983659	0.989111	0.978886	0.991961	0.924465	0.852658	0.98361	0.983605	0.98374	0.983812	0.983743	0.985	0.979124	0.983677	0.982446
AN54	0.84721	0.851686	0.987824	0.991848	0.988118	0.989859	0.983066	0.993752	0.987999	0.995407	0.983768	0.991675	0.987473	0.997362	0.988257	0.980217	0.988343	0.98732	0.97913	0.994678	0.978979	0.979689	0.983414	0.987844	0.989337	1	0.983372	0.986085	0.979293	0.979232	0.978945	0.978924	0.978306	0.98682	0.97969	0.990332	0.978476	0.986783	0.925419	0.855755	0.979653	0.979831	0.97986	0.982906	0.979812	0.983728	0.977855	0.979648	0.98085
AN59	0.849168	0.855911	0.983862	0.983372	0.985392	0.984029	0.979823	0.982787	0.985966	0.982856	0.97936	0.983332	0.984043	0.984218	0.983574	0.979215	0.985223	0.984448	0.979199	0.981784	0.978577	0.979835	0.9999	0.984298	0.984062	0.983372	1	0.984472	0.979051	0.979629	0.978776	0.979177	0.980054	0.983108	0.980592	0.984217	0.979643	0.984895	0.924854	0.85573	0.980776	0.980811	0.980776	0.979904	0.980734	0.994362	0.978976	0.980799	0.979457
AN5	0.847605	0.851975	0.993084	0.98604	0.987316	0.989943	0.987575	0.98511	0.994372	0.985705	0.979811	0.986031	0.994179	0.987858	0.991708	0.978816	0.992456	0.991637	0.977829	0.986391	0.978872	0.979326	0.984541	0.992925	0.989949	0.986085	0.984472	1	0.978636	0.978599	0.978281	0.978869	0.97937	0.989299	0.982238	0.991678	0.979887	0.987449	0.925125	0.858446	0.982203	0.982289	0.982305	0.985675	0.982262	0.984935	0.979698	0.982361	0.987636
AN60	0.848327	0.855971	0.978827	0.978479	0.977767	0.978693	0.97719	0.979776	0.978094	0.979179	0.978226	0.978753	0.978021	0.978847	0.978152	0.991581	0.978704	0.977181	0.988668	0.980396	0.990245	0.992408	0.979027	0.978668	0.97836	0.979293	0.979051	0.978636	1	0.991277	0.995552	0.992862	0.9758	0.977615	0.976358	0.979275	0.97571	0.977956	0.924854	0.852179	0.976238	0.976354	0.976234	0.977756	0.976283	0.978471	0.975712	0.976165	0.976194
AN61	0.848659	0.852507	0.978264	0.978859	0.977568	0.977566	0.97617	0.981348	0.978153	0.978915	0.978107	0.978919	0.978102	0.978618	0.97832	0.992337	0.978313	0.976821	0.995289	0.980334	0.993081	0.990884	0.979616	0.977941	0.97763	0.979232	0.979629	0.978599	0.991277	1	0.991015	0.99095	0.975534	0.976941	0.975906	0.979419	0.975288	0.97763	0.924752	0.853247	0.975968	0.976063	0.975946	0.976926	0.975972	0.978916	0.975363	0.9761	0.975737
AN63	0.848517	0.85171	0.97794	0.978499	0.977634	0.977887	0.976629	0.979219	0.977786	0.97854	0.978513	0.978625	0.977608	0.978636	0.977779	0.990649	0.978588	0.97696	0.989024	0.979822	0.989356	0.994337	0.978774	0.977748	0.977737	0.978945	0.978776	0.978281	0.995552	0.991015	1	0.995706	0.975884	0.977307	0.976388	0.97882	0.97598	0.978014	0.924876	0.849921	0.976456	0.97655	0.976394	0.976935	0.976447	0.977864	0.975398	0.976562	0.975642
AN7	0.84837	0.851518	0.978777	0.978728	0.978219	0.978742	0.976715	0.979284	0.978199	0.978341	0.978487	0.978907	0.978335	0.978462	0.978393	0.990898	0.978808	0.977822	0.990654	0.979431	0.98978	0.997768	0.979149	0.978916	0.97875	0.978924	0.979177	0.978869	0.992862	0.99095	0.995706	1	0.975954	0.977941	0.97681	0.979025	0.975405	0.978149	0.924578	0.850588	0.97679	0.976866	0.976764	0.977906	0.97681	0.97903	0.975741	0.97685	0.976209
ATCC_19194	0.848144	0.849903	0.98068	0.979364	0.980271	0.979234	0.979256	0.978493	0.979774	0.977773	0.975749	0.979354	0.980797	0.979098	0.980214	0.975821	0.980429	0.979383	0.975149	0.977505	0.97537	0.975984	0.980051	0.980346	0.979682	0.978306	0.980054	0.97937	0.9758	0.975534	0.975884	0.975954	1	0.979845	0.982367	0.979179	0.981264	0.98052	0.924178	0.850399	0.982544	0.982604	0.982468	0.978564	0.982395	0.979621	0.979763	0.982591	0.979486
ATCC_27244	0.847795	0.849579	0.990075	0.98541	0.98851	0.991588	0.984589	0.98542	0.990048	0.985735	0.979471	0.985299	0.990035	0.988012	0.989245	0.977678	0.990132	0.988958	0.977049	0.986657	0.977582	0.978714	0.983154	0.989849	0.991186	0.98682	0.983108	0.989299	0.977615	0.976941	0.977307	0.977941	0.979845	1	0.98082	0.987714	0.980097	0.987203	0.925371	0.855584	0.980991	0.98105	0.980987	0.987919	0.98086	0.984516	0.979287	0.981062	0.98543
CIP_64.3	0.847233	0.849876	0.981341	0.983837	0.98435	0.983502	0.98146	0.980058	0.982328	0.97922	0.977081	0.983745	0.981698	0.981	0.981043	0.976924	0.981798	0.980648	0.976248	0.97931	0.975985	0.977053	0.980718	0.981387	0.983659	0.97969	0.980592	0.982238	0.976358	0.975906	0.976388	0.97681	0.982367	0.98082	1	0.981628	0.981316	0.987072	0.924631	0.85041	0.999939	0.999955	0.99993	0.978619	0.999919	0.981963	0.980738	0.999962	0.979993
DIV33	0.847726	0.856388	0.990975	0.989963	0.986394	0.988991	0.987652	0.989679	0.991934	0.989766	0.980045	0.990017	0.990458	0.989887	0.991443	0.979621	0.99138	0.990267	0.978503	0.991214	0.979375	0.979405	0.984281	0.990583	0.989111	0.990332	0.984217	0.991678	0.979275	0.979419	0.97882	0.979025	0.979179	0.987714	0.981628	1	0.979787	0.986246	0.924495	0.854131	0.981565	0.981721	0.981643	0.985179	0.981656	0.984206	0.978366	0.981721	0.985347
HW-2A	0.848954	0.848491	0.979842	0.979365	0.979613	0.979129	0.97924	0.978579	0.979943	0.977869	0.976574	0.979307	0.980004	0.978975	0.97956	0.975118	0.979908	0.97878	0.975565	0.978197	0.974691	0.975175	0.979621	0.979943	0.978886	0.978476	0.979643	0.979887	0.97571	0.975288	0.97598	0.975405	0.981264	0.980097	0.981316	0.979787	1	0.980696	0.923815	0.851733	0.981285	0.981346	0.981263	0.979541	0.981277	0.979362	0.980179	0.981387	0.980441
INNSZ174	0.846326	0.850567	0.986743	0.993085	0.992582	0.991833	0.982271	0.986544	0.988658	0.986624	0.98056	0.993073	0.987719	0.988148	0.98629	0.979105	0.987395	0.986284	0.978117	0.985537	0.97807	0.978853	0.984884	0.986644	0.991961	0.986783	0.984895	0.987449	0.977956	0.97763	0.978014	0.978149	0.98052	0.987203	0.987072	0.986246	0.980696	1	0.925429	0.854678	0.987136	0.987081	0.987227	0.981326	0.987126	0.985077	0.980862	0.987196	0.980693
KCRI-348C	0.847802	0.849612	0.925367	0.925262	0.924966	0.924194	0.925635	0.925483	0.925194	0.925104	0.92496	0.925192	0.925167	0.925363	0.925296	0.92445	0.925404	0.924931	0.925016	0.925448	0.924449	0.924638	0.92484	0.925367	0.924465	0.925419	0.924854	0.925125	0.924854	0.924752	0.924876	0.924578	0.924178	0.925371	0.924631	0.924495	0.923815	0.925429	1	0.851939	0.924686	0.924636	0.92453	0.925594	0.92458	0.924861	0.925044	0.924716	0.925077
KCRI-45	0.848555	0.852032	0.856778	0.85326	0.852547	0.852059	0.856572	0.856783	0.85626	0.855681	0.853649	0.853766	0.856519	0.857169	0.857446	0.852154	0.85758	0.858443	0.855216	0.855393	0.853424	0.85278	0.855704	0.856891	0.852658	0.855755	0.85573	0.858446	0.852179	0.853247	0.849921	0.850588	0.850399	0.855584	0.85041	0.854131	0.851733	0.854678	0.851939	1	0.850759	0.850337	0.850211	0.854324	0.85088	0.856535	0.851666	0.850863	0.855016
MTCC_9819	0.847275	0.848783	0.981497	0.98376	0.984252	0.983582	0.981419	0.979967	0.982252	0.979288	0.977248	0.983805	0.981802	0.980903	0.981141	0.976952	0.981935	0.980694	0.976249	0.979214	0.975897	0.976969	0.98077	0.981464	0.98361	0.979653	0.980776	0.982203	0.976238	0.975968	0.976456	0.97679	0.982544	0.980991	0.999939	0.981565	0.981285	0.987136	0.924686	0.850759	1	0.999943	0.99998	0.978491	0.999973	0.981996	0.980782	0.99998	0.979897
NBRC_109758	0.847201	0.848398	0.981461	0.983758	0.984288	0.983561	0.98145	0.980156	0.982364	0.979443	0.977174	0.983822	0.98177	0.981215	0.981093	0.977016	0.981797	0.980753	0.976308	0.979338	0.976047	0.97703	0.980844	0.981463	0.983605	0.979831	0.980811	0.982289	0.976354	0.976063	0.97655	0.976866	0.982604	0.98105	0.999955	0.981721	0.981346	0.987081	0.924636	0.850337	0.999943	1	0.999942	0.978596	0.99995	0.982019	0.980822	0.999973	0.980099
NCTC10305	0.847239	0.849683	0.981503	0.983907	0.984411	0.983517	0.981311	0.980019	0.982411	0.979311	0.977131	0.983757	0.981854	0.98114	0.981031	0.976928	0.981803	0.980682	0.976223	0.97925	0.975837	0.977122	0.980782	0.981425	0.98374	0.97986	0.980776	0.982305	0.976234	0.975946	0.976394	0.976764	0.982468	0.980987	0.99993	0.981643	0.981263	0.987227	0.92453	0.850211	0.99998	0.999942	1	0.978561	0.999967	0.981957	0.980891	0.999986	0.979711
NCTC10306	0.847298	0.855052	0.985749	0.981526	0.980952	0.983093	0.985558	0.981457	0.98519	0.981376	0.97888	0.981349	0.985761	0.983496	0.986978	0.977728	0.985893	0.984938	0.976878	0.982912	0.977128	0.977898	0.979856	0.985764	0.983812	0.982906	0.979904	0.985675	0.977756	0.976926	0.976935	0.977906	0.978564	0.987919	0.978619	0.985179	0.979541	0.981326	0.925594	0.854324	0.978491	0.978596	0.978561	1	0.978508	0.980864	0.97777	0.978613	0.987049
NCTC12155	0.847604	0.850014	0.981361	0.983981	0.98435	0.98341	0.981367	0.980005	0.98235	0.979248	0.977096	0.983784	0.981663	0.981011	0.980946	0.977005	0.981676	0.980673	0.976193	0.979242	0.976027	0.977075	0.980771	0.981374	0.983743	0.979812	0.980734	0.982262	0.976283	0.975972	0.976447	0.97681	0.982395	0.98086	0.999919	0.981656	0.981277	0.987126	0.92458	0.85088	0.999973	0.99995	0.999967	0.978508	1	0.982027	0.980815	0.999978	0.979862
NIPH_261	0.848581	0.851538	0.984702	0.984099	0.9856	0.985016	0.980455	0.983766	0.986999	0.982665	0.978819	0.984138	0.984549	0.984591	0.984308	0.979394	0.98642	0.985282	0.978245	0.982808	0.978584	0.979265	0.994411	0.984419	0.985	0.983728	0.994362	0.984935	0.978471	0.978916	0.977864	0.97903	0.979621	0.984516	0.981963	0.984206	0.979362	0.985077	0.924861	0.856535	0.981996	0.982019	0.981957	0.980864	0.982027	1	0.979311	0.982112	0.980567
sz1652	0.847408	0.849609	0.979731	0.978876	0.979715	0.979186	0.978415	0.978352	0.979537	0.977335	0.975621	0.978962	0.979545	0.97865	0.97924	0.976083	0.979663	0.978292	0.975877	0.977602	0.975118	0.975765	0.97895	0.97964	0.979124	0.977855	0.978976	0.979698	0.975712	0.975363	0.975398	0.975741	0.979763	0.979287	0.980738	0.978366	0.980179	0.980862	0.925044	0.851666	0.980782	0.980822	0.980891	0.97777	0.980815	0.979311	1	0.980814	0.978591
TG19599	0.847182	0.848819	0.981579	0.983809	0.984304	0.983667	0.981463	0.979911	0.982408	0.979375	0.977327	0.983785	0.981815	0.981124	0.981108	0.977085	0.981969	0.980779	0.976388	0.979138	0.976082	0.976996	0.980833	0.981386	0.983677	0.979648	0.980799	0.982361	0.976165	0.9761	0.976562	0.97685	0.982591	0.981062	0.999962	0.981721	0.981387	0.987196	0.924716	0.850863	0.99998	0.999973	0.999986	0.978613	0.999978	0.982112	0.980814	1	0.980225
TG19602	0.847262	0.853703	0.986758	0.98018	0.980469	0.9826	0.987587	0.979719	0.98587	0.979592	0.97711	0.980187	0.987007	0.981502	0.986094	0.97665	0.985832	0.985007	0.97555	0.9805	0.976772	0.976302	0.979546	0.986631	0.982446	0.98085	0.979457	0.987636	0.976194	0.975737	0.975642	0.976209	0.979486	0.98543	0.979993	0.985347	0.980441	0.980693	0.925077	0.855016	0.979897	0.980099	0.979711	0.987049	0.979862	0.980567	0.978591	0.980225	1
TG21157	0.847884	0.850132	0.990261	0.985608	0.988993	0.991733	0.984637	0.985616	0.990241	0.985837	0.979485	0.985502	0.990303	0.988234	0.989413	0.977642	0.990282	0.988927	0.976823	0.986834	0.97751	0.978622	0.983228	0.990034	0.991471	0.98715	0.983217	0.989391	0.977496	0.976781	0.977145	0.977932	0.979912	0.999898	0.981018	0.987839	0.98012	0.987445	0.92546	0.856499	0.981064	0.981098	0.981022	0.987845	0.981023	0.98458	0.979323	0.981174	0.985635
TJS01	0.848191	0.857413	0.975592	0.976487	0.975239	0.975624	0.974827	0.978018	0.976625	0.976783	0.977164	0.976332	0.975697	0.976575	0.975705	0.982529	0.976551	0.974892	0.982741	0.977147	0.98215	0.98166	0.976164	0.97534	0.975702	0.976582	0.97618	0.975475	0.981693	0.982772	0.982138	0.981025	0.974132	0.975509	0.975073	0.976424	0.974855	0.975419	0.924781	0.855471	0.97487	0.974974	0.975089	0.975532	0.975041	0.976184	0.97567	0.974897	0.974282
XH900	0.849674	0.857619	0.976086	0.976927	0.976943	0.97669	0.974922	0.978155	0.977518	0.978358	0.984077	0.976799	0.976308	0.976819	0.976144	0.977996	0.976328	0.975144	0.978264	0.976842	0.979006	0.977617	0.97682	0.975692	0.976751	0.97799	0.976853	0.976622	0.977925	0.978522	0.97794	0.977694	0.97444	0.976777	0.975058	0.976744	0.974637	0.97631	0.923714	0.852314	0.974932	0.974979	0.975073	0.975549	0.975135	0.976391	0.974287	0.975097	0.975384
[truncated: 3 more columns]
