# Supplementary material for: Chromosome Architecture and Gene Content of the Emergent Pathogen Acinetobacter haemolyticus
Source: Front Microbiol. 2020 May 25;11:926. doi: 10.3389/fmicb.2020.00926 (PMC7326120; doi:10.3389/fmicb.2020.00926)
Supplement: Supplementary file 13 [file Table_3.xlsx]

## Sheet: Hoja1
Supplementary Table 3. SNVs among all pairs of strains
	10633	11616	11650	11652	11654	11658	2126ch	2227	3275	3281	5227	5439	978H	AN10	AN11	AN13	AN20	AN27	AN3	AN34	AN4	AN43	AN44	AN5	AN54	AN59	AN60	AN61	AN63	AN7	ATCC_19194	ATCC_27244	CIP_64.3	DIV33	HW-2A	INNSZ174	KCRI-348C	NCTC10305	NCTC10306	NCTC12155	NIPH_261	TJS01	XH900	sz1652
10633	0	11809	10676	8660	11821	12476	6933	10718	17590	11809	3239	8671	2450	18699	2473	3180	19602	10508	19284	18407	8307	14580	10	5880	9075	14580	18716	18924	19365	19054	17799	9255	16904	6595	17929	11312	81053	16898	14480	16898	13904	20642	20637	19235
11616	11809	0	7884	7618	17509	7472	10786	7401	15359	0	12576	8193	11593	18273	11747	12483	18864	7741	18536	18102	7886	14291	11803	12018	7250	14291	18782	18903	18981	18195	17994	13110	14134	9139	18583	5255	80439	14128	17962	14128	12858	19531	20095	19379
11650	10676	7884	0	6941	17151	10108	9291	8937	16145	7884	11150	7575	10658	18855	9951	10917	19294	9770	19040	18657	6117	12576	10670	10487	8980	12575	18938	19384	19319	18822	17769	10531	14388	10755	18259	6709	80566	14382	17932	14382	12193	20258	20416	19090
11652	8660	7618	6941	0	14992	8830	6517	8531	16302	7618	8916	6363	8733	18402	8233	8653	19767	9111	18671	18476	1594	13995	8654	8574	7612	13995	18343	19271	19049	18503	17879	7667	14784	8771	18670	6380	80952	14778	16012	14778	12941	20549	20541	19270
11654	11821	17509	17151	14992	0	17155	12304	16495	19894	17509	11985	15419	12172	20972	11822	12330	21663	15935	21120	20799	14791	18966	11815	12081	15649	18966	20460	20794	21135	20954	19777	15270	18256	11722	20102	17077	81131	18250	14963	18250	18166	22017	22078	21209
11658	12476	7472	10108	8830	17155	0	11666	6960	14718	7472	13057	7126	12699	17416	12447	12867	16607	5153	17763	16470	10366	14962	12470	12658	5766	14961	17607	16589	18172	17595	18812	12319	17804	9324	18962	11650	80458	17798	17716	17798	13653	17931	19207	19839
2126ch	6933	10786	9291	6517	12304	11666	0	10595	16590	10786	7021	8454	6901	18337	6445	6902	19202	10397	18889	18137	6776	12255	6927	5099	9578	12255	18634	18694	19135	18642	18328	9144	16478	6851	18220	9919	80976	16472	13907	16472	11726	20156	19688	19404
2227	10718	7401	8937	8531	16495	6960	10595	0	13323	7401	11352	4673	10478	17592	10558	11008	18419	6687	18121	17691	8490	14030	10712	11066	3817	14029	18008	18337	18437	17955	18948	11994	17586	8254	18778	10206	80868	17580	16967	17580	13956	18470	18692	19503
3275	17590	15359	16145	16302	19894	14718	16590	13323	0	15359	17852	14576	18015	17733	17571	18112	17549	15277	17345	17624	16471	17215	17584	17119	13993	17214	17970	17889	17875	17173	20796	17422	19311	16284	20472	16512	80636	19305	17924	19305	16960	17763	13695	20903
3281	11809	0	7884	7618	17509	7472	10786	7401	15359	0	12576	8193	11593	18273	11747	12483	18864	7741	18536	18102	7886	14291	11803	12018	7250	14291	18782	18903	18981	18195	17994	13110	14134	9139	18583	5255	80439	14128	17962	14128	12858	19531	20095	19379
5227	3239	12576	11150	8916	11985	13057	7021	11352	17852	12576	0	8914	3600	18297	3216	4186	19477	10761	18788	18249	8136	14705	3233	5322	9602	14705	18350	18780	18999	18576	17256	8652	17321	7358	18046	10717	80923	17315	14260	17315	13952	20513	20551	19287
5439	8671	8193	7575	6363	15419	7126	8454	4673	14576	8193	8914	0	8100	17789	7945	8838	18530	5329	17900	17703	5901	12912	8665	9037	1952	12911	17625	18268	18096	17656	18286	9992	16408	7845	18368	9041	80844	16402	15220	16402	12488	19039	19375	19047
978H	2450	11593	10658	8733	12172	12699	6901	10478	18015	11593	3600	8100	0	18833	2754	3835	19775	10193	19403	18647	8020	14786	2444	7413	8600	14786	18959	19124	19608	19182	18246	9708	17378	6811	18482	11681	81066	17372	13544	17372	14143	20717	20755	19484
AN10	18699	18273	18855	18402	20972	17416	18337	17592	17733	18273	18297	17789	18833	0	18461	18969	7373	18063	8355	8319	18255	18482	18693	18913	17559	18481	7144	7659	7779	7926	20624	19163	20096	18700	20869	18673	80935	20090	19323	20090	18168	14006	17991	21209
AN11	2473	11747	9951	8233	11822	12447	6445	10558	17571	11747	3216	7945	2754	18461	0	1210	19246	10340	18837	18146	7601	13086	2467	6693	8685	13086	18518	18738	19167	18621	17943	9057	17074	6586	18138	10929	80961	17068	14257	17068	12321	20225	20353	19354
AN13	3180	12483	10917	8653	12330	12867	6902	11008	18112	12483	4186	8838	3835	18969	1210	0	19750	11128	19348	18652	8478	13724	3174	7265	9443	13724	18988	19238	19637	19086	18453	9599	17670	7270	18619	11493	81206	17664	14767	17664	13038	20694	20794	19896
AN20	19602	18864	19294	19767	21663	16607	19202	18419	17549	18864	19477	18530	19775	7373	19246	19750	0	17288	7599	7289	19593	18406	19596	19392	18296	18405	9880	3968	9291	7334	21456	20035	20550	19110	21121	19434	81039	20544	19905	20544	18621	13738	17439	21602
AN27	10508	7741	9770	9111	15935	5153	10397	6687	15277	7741	10761	5329	10193	18063	10340	11128	17288	0	17642	16305	8441	14904	10502	10908	4094	14903	17314	16819	17935	17411	19278	11646	18330	7630	19276	12195	80811	18324	15539	18324	13816	18740	19878	20245
AN3	19284	18536	19040	18671	21120	17763	18889	18121	17345	18536	18788	17900	19403	8355	18837	19348	7599	17642	0	9509	18536	18432	19278	18960	17881	18431	7636	8079	5349	1626	20551	19026	20041	18986	20842	18845	80724	20035	19270	20035	17948	14478	18210	20957
AN34	18407	18102	18657	18476	20799	16470	18137	17691	17624	18102	18249	17703	18647	8319	18146	18652	7289	16305	9509	0	18309	18205	18403	18117	17467	18204	8935	5962	9456	8723	21056	18853	20653	18022	21124	18533	81086	20647	19706	20647	17834	14440	17414	21394
AN4	8307	7886	6117	1594	14791	10366	6776	8490	16471	7886	8136	5901	8020	18255	7601	8478	19593	8441	18536	18309	0	13976	8301	8410	7354	13976	18222	19163	18901	18389	17858	8184	14727	8370	18691	6501	80988	14721	15713	14721	12955	20515	20509	19289
AN43	14580	14291	12576	13995	18966	14962	12255	14030	17215	14291	14705	12912	14786	18482	13086	13724	18406	14904	18432	18205	13976	0	14576	14016	13790	3	18344	18333	18485	18167	18105	14801	17361	13900	18461	13311	80885	17355	18337	17355	4457	19502	19558	19354
AN44	10	11803	10670	8654	11815	12470	6927	10712	17584	11803	3233	8665	2444	18693	2467	3174	19596	10502	19278	18403	8301	14576	0	5874	9069	14576	18710	18920	19359	19048	17793	9249	16898	6589	17923	11306	81049	16892	14474	16892	13898	20636	20631	19231
AN5	5880	12018	10487	8574	12081	12658	5099	11066	17119	12018	5322	9037	7413	18913	6693	7265	19392	10908	18960	18117	8410	14016	5874	0	9896	14016	18527	18754	19073	18763	17972	9985	16586	6906	18063	9825	81054	16580	13491	16580	13125	20662	20441	19044
AN54	9075	7250	8980	7612	15649	5766	9578	3817	13993	7250	9602	1952	8600	17559	8685	9443	18296	4094	17881	17467	7354	13790	9069	9896	0	13789	17745	18056	18173	17673	18730	10740	17625	6902	18715	10487	80862	17619	15714	17619	13377	18693	19002	19434
AN59	14580	14291	12575	13995	18966	14961	12255	14029	17214	14291	14705	12911	14786	18481	13086	13724	18405	14903	18431	18204	13976	3	14576	14016	13789	0	18343	18332	18484	18166	18104	14800	17361	13900	18460	13311	80884	17355	18336	17355	4456	19501	19557	19353
AN60	18716	18782	18938	18343	20460	17607	18634	18008	17970	18782	18350	17625	18959	7144	18518	18988	9880	17314	7636	8935	18222	18344	18710	18527	17745	18343	0	7655	3996	7052	20544	18701	20525	18705	20835	18846	81046	20519	19057	20519	18213	14172	18026	20979
AN61	18924	18903	19384	19271	20794	16589	18694	18337	17889	18903	18780	18268	19124	7659	18738	19238	3968	16819	8079	5962	19163	18333	18920	18754	18056	18332	7655	0	7997	7651	21122	19363	20811	18574	20811	19389	80981	20805	19350	20805	18219	13641	17147	21465
AN63	19365	18981	19319	19049	21135	18172	19135	18437	17875	18981	18999	18096	19608	7779	19167	19637	9291	17935	5349	9456	18901	18485	19359	19073	18173	18484	3996	7997	0	4029	20740	19376	20548	19258	21028	19019	80819	20542	19868	20542	18390	14518	18008	21193
AN7	19054	18195	18822	18503	20954	17595	18642	17955	17173	18195	18576	17656	19182	7926	18621	19086	7334	17411	1626	8723	18389	18167	19048	18763	17673	18166	7052	7651	4029	0	20554	18775	20012	18740	20820	18526	80700	20006	19143	20006	17700	14852	17951	20919
ATCC_19194	17799	17994	17769	17879	19777	18812	18328	18948	20796	17994	17256	18286	18246	20624	17943	18453	21456	19278	20551	21056	17858	18105	17793	17972	18730	18104	20544	21122	20740	20554	0	18263	16870	18483	17251	16813	81071	16864	20346	16864	17180	21645	22016	18655
ATCC_27244	9255	13110	10531	7667	15270	12319	9144	11994	17422	13110	8652	9992	9708	19163	9057	9599	20035	11646	19026	18853	8184	14801	9249	9985	10740	14800	18701	19363	19376	18775	18263	0	18229	10502	18262	11182	81132	18223	12207	18223	14624	20717	20287	19348
CIP_64.3	16904	14134	14388	14784	18256	17804	16478	17586	19311	14134	17321	16408	17378	20096	17074	17670	20550	18330	20041	20653	14727	17361	16898	16586	17625	17361	20525	20811	20548	20012	16870	18229	0	16656	17606	12158	81423	8	20117	8	16362	21350	21698	18556
DIV33	6595	9139	10755	8771	11722	9324	6851	8254	16284	9139	7358	7845	6811	18700	6586	7270	19110	7630	18986	18022	8370	13900	6589	6906	6902	13900	18705	18574	19258	18740	18483	10502	16656	0	18355	10873	81034	16650	13918	16650	13613	20223	20180	19573
HW-2A	17929	18583	18259	18670	20102	18962	18220	18778	20472	18583	18046	18368	18482	20869	18138	18619	21121	19276	20842	21124	18691	18461	17923	18063	18715	18460	20835	20811	21028	20820	17251	18262	17606	18355	0	17721	81280	17600	19692	17600	17949	21242	21880	18181
INNSZ174	11312	5255	6709	6380	17077	11650	9919	10206	16512	5255	10717	9041	11681	18673	10929	11493	19434	12195	18845	18533	6501	13311	11306	9825	10487	13311	18846	19389	19019	18526	16813	11182	12158	10873	17721	0	80547	12152	18044	12152	12320	20154	20626	18241
KCRI-348C	81053	80439	80566	80952	81131	80458	80976	80868	80636	80439	80923	80844	81066	80935	80961	81206	81039	80811	80724	81086	80988	80885	81049	81054	80862	80884	81046	80981	80819	80700	81071	81132	81423	81034	81280	80547	0	81417	81620	81417	80722	80791	81143	81623
NCTC10305	16898	14128	14382	14778	18250	17798	16472	17580	19305	14128	17315	16402	17372	20090	17068	17664	20544	18324	20035	20647	14721	17355	16892	16580	17619	17355	20519	20805	20542	20006	16864	18223	8	16650	17600	12152	81417	0	20111	2	16356	21344	21692	18550
NCTC10306	14480	17962	17932	16012	14963	17716	13907	16967	17924	17962	14260	15220	13544	19323	14257	14767	19905	15539	19270	19706	15713	18337	14474	13491	15714	18336	19057	19350	19868	19143	20346	12207	20117	13918	19692	18044	81620	20111	0	20111	17956	20617	20876	21077
NCTC12155	16898	14128	14382	14778	18250	17798	16472	17580	19305	14128	17315	16402	17372	20090	17068	17664	20544	18324	20035	20647	14721	17355	16892	16580	17619	17355	20519	20805	20542	20006	16864	18223	8	16650	17600	12152	81417	2	20111	0	16356	21344	21692	18550
NIPH_261	13904	12858	12193	12941	18166	13653	11726	13956	16960	12858	13952	12488	14143	18168	12321	13038	18621	13816	17948	17834	12955	4457	13898	13125	13377	4456	18213	18219	18390	17700	17180	14624	16362	13613	17949	12320	80722	16356	17956	16356	0	19516	19475	18901
TJS01	20642	19531	20258	20549	22017	17931	20156	18470	17763	19531	20513	19039	20717	14006	20225	20694	13738	18740	14478	14440	20515	19502	20636	20662	18693	19501	14172	13641	14518	14852	21645	20717	21350	20223	21242	20154	80791	21344	20617	21344	19516	0	17094	21397
XH900	20637	20095	20416	20541	22078	19207	19688	18692	13695	20095	20551	19375	20755	17991	20353	20794	17439	19878	18210	17414	20509	19558	20631	20441	19002	19557	18026	17147	18008	17951	22016	20287	21698	20180	21880	20626	81143	21692	20876	21692	19475	17094	0	22320
sz1652	19235	19379	19090	19270	21209	19839	19404	19503	20903	19379	19287	19047	19484	21209	19354	19896	21602	20245	20957	21394	19289	19354	19231	19044	19434	19353	20979	21465	21193	20919	18655	19348	18556	19573	18181	18241	81623	18550	21077	18550	18901	21397	22320	0
