# Supplementary material for: Chromosome Architecture and Gene Content of the Emergent Pathogen Acinetobacter haemolyticus
Source: Front Microbiol. 2020 May 25;11:926. doi: 10.3389/fmicb.2020.00926 (PMC7326120; doi:10.3389/fmicb.2020.00926)
Supplement: Supplementary file 14 [file Table_4.xlsx]

## Sheet: Antibiograms_MX
Supplementary Table 4. Antibiogram results for Mexican strains
S= Susceptible; I= Intermediate; R= Resistant
		Penicillins		Penicillin + betalactamase inhibitor				3rd gen cephalosporins			4th gen cephalosporins	Carbapenems			Monobactams	Aminoglycosides			Tetracyclins	Fluoroquinolones		Other
Year	Strain	PIP	TIC	AMC	SAM	TZP	TIM	CAZ	CTX	CRO	FEP	IPM	MEM	ETP	AZT	GM	AN	TOB	TE	CIP	LVX	SXT
2010	AN3	S	S		S	S	S	S	R	R	S	S	S		S	R	R		S	R	S	S
2010	AN4	S	S		S	S	S	S	S	S	S	S	S		S	S	R		S	R	S	I
2011	AN5	S	S		S	S	S	S	S	S	S	S	S		S	S	R		S	S	S	I
2011	AN7	S	S		S	S	S	S	S	S	S	S	S		S	S	I		S	S	S	S
2012	AN10	S	S		S	S	S	S	S	S	S	S	S		S	S	R		S	S	S	S
2012	AN11	S	S		S	S	S	S	I	S	S	S	S		S	S	R		S	S	S	S
2012	AN13	S	S		S	S	S	S	S	S	S	S	S		S	I	I		S	S	S	S
2013	AN20	S	S		S	S	S	S	S	S	S	S	S		S	S	R		S	S	S	R
2014	AN27	S	I		S	S	S	S	I	S	S	S	S		S	S	R		S	S	S	S
2014	AN34	R	I		S	S	S	S	S	S	S	S	S		S	S	R		S	S	S	R
2015	AN43	S	S		S	S	S	S	S	S	S	S	S		S	S	R		S	S	S	I
2015	AN44	S	S		S	S	S	S	I	S	S	S	S		S	S	R		S	S	S	S
2016	AN59	S	S		S	R	S	S	S	S	S	S	S		S	I	I		S	S	S	I
2016	AN60	S	S		S	S	S	S	S	S	S	S	S		S	S	I		S	S	S	S
2016	AN61	S	S		S	S	S	S	S	S	S	S	S		S	S	I		S	S	S	I
2016	AN63	S	S		S	S	S	S	S	S	S	S	S		S	S	I		S	S	S	S
2016	AN54	R	R		R	R	R	R	R	R	R	R	R		S	S	R		S	S	S	S
2012	3275			R		R		R	R	R	R	R	R	R	R	R	R	R	I	R	R	R
2012	11616					S		S	S		S	S	S				S	I	S	S	S	S
2010	11652				S	S	S		S		S	S	S			S	S	I		R	S	S
2008	11654	S						S		S		S			S	S	S			S	S	S
2014	5439					S		S	S	S	S	S	S			S	S	S	S	S	S	S
2013	11650					S		S	S	S	S	S	S			S	S	I	S	R	S	S
2008	11658	S			S			S		S		S	S		S	S	S	I		S	S	S
2011	2227			R		R		R	R	R	R	R	R	R	R	R	I	R	R	R	R	R
2011	2126ch			R		R		R	R	R	R	R	R	R	R	R	R	R	I	R	R	R
2012	3281			R		R		R	R	R	R	R	R	R	R	R	R	R	I	R	R	R
2014	5227			R		R		R	R	R	R	R	R	R	R	R	R	I	R	R	R	R
2013	10633			R		R		R		R	R	R	R			I	S		S	I	S	S
2016	DIV33			R		S		S		S	S	S		R		S	S		S	I	S	S
2016	978H			R		S		S		S	S	S	S			I	S		S	S	S	S
1998	INNSZ174			R		S		S		S	S	S	S	R		I	S		S	S	S	S
